# Supplementary material for: On reliable discovery of molecular signatures
Source: BMC Bioinformatics. 2009 Jan 29;10:38. doi: 10.1186/1471-2105-10-38 (PMC2646701; doi:10.1186/1471-2105-10-38)
Supplement: Additional file 3 — Gene signature for the Alon data set. Excel file detailing the gene signature discovered by the bootstrap method using the SVM classifier. The corresponding signature from Recursive Features elimination is also provided for reference. [file 1471-2105-10-38-S3.xls]

## Sheet: SVM Bootstrap, FDR 0.05
Genbank Acc	Description
H20709	"MYOSIN LIGHT CHAIN ALKALI, SMOOTH-MUSCLE ISOFORM (HUMAN);. "
T57619	40S RIBOSOMAL PROTEIN S6 (Nicotiana tabacum)
T61661	PROFILIN I (HUMAN);.
M63391
Z50753
D31885
T60155	"ACTIN, AORTIC SMOOTH MUSCLE (HUMAN);. "
R87126	"MYOSIN HEAVY CHAIN, NONMUSCLE (Gallus gallus) "
M22382
M76378
R36977	P03001 TRANSCRIPTION FACTOR IIIA ;.
U09564
T70062	"Human nuclear factor NF45 mRNA, complete cds. "
R84411	SMALL NUCLEAR RIBONUCLEOPROTEIN ASSOCIATED PROTEINS B AND B' (HUMAN);.
H23544	GTP-BINDING NUCLEAR PROTEIN RAN (Homo sapiens)
M59040
J02854
X54942
H08393	COLLAGEN ALPHA 2(XI) CHAIN (Homo sapiens)

## Sheet: SVM RFE
Genbank Acc	Description
M35878
R88740	"ATP SYNTHASE COUPLING FACTOR 6, MITOCHONDRIAL PRECURSOR (HUMAN);. "
T62947	60S RIBOSOMAL PROTEIN L24 (Arabidopsis thaliana)
K03001
T57882	"MYOSIN HEAVY CHAIN, NONMUSCLE TYPE A (Homo sapiens) "
T64012	"ACETYLCHOLINE RECEPTOR PROTEIN, DELTA CHAIN PRECURSOR (Xenopus laevis) "
H08393	COLLAGEN ALPHA 2(XI) CHAIN (Homo sapiens)
H06061	VOLTAGE-DEPENDENT ANION-SELECTIVE CHANNEL PROTEIN 1 (Homo sapiens)
H16096	MITOCHONDRIAL PROCESSING PROTEASE BETA SUBUNIT PRECURSOR (Rattus norvegicus)
U00968
T64885	GENERAL NEGATIVE REGULATOR OF TRANSCRIPTION SUBUNIT 1 (Saccharomyces cerevisiae)
L06895
R87126	"MYOSIN HEAVY CHAIN, NONMUSCLE (Gallus gallus) "
L07648
D45887
J02854
L12723
H09719	TUBULIN ALPHA-6 CHAIN (Mus musculus)
M92287
H81558	PROCYCLIC FORM SPECIFIC POLYPEPTIDE B1-ALPHA PRECURSOR (Trypanosoma brucei brucei)
K03474
T47377	S-100P PROTEIN (HUMAN).
M64231
H01418	SON OF SEVENLESS PROTEIN (Drosophila melanogaster)
M81651
X02875
H64807	PLACENTAL FOLATE TRANSPORTER (Homo sapiens)
R10066	PROHIBITIN (Homo sapiens)
H62854	CATHEPSIN S PRECURSOR (Homo sapiens)
L38810
T94993	FIBROBLAST GROWTH FACTOR RECEPTOR 2 PRECURSOR (Homo sapiens)
Z17227
T61661	PROFILIN I (HUMAN);.
D30755
M23115
J04102
D26129
X57351
M63391
R44418	EBNA-2 NUCLEAR PROTEIN (Epstein-barr virus)
T47383	"ALKALINE PHOSPHATASE, PLACENTAL TYPE 1 PRECURSOR (Homo sapiens) "
L08069
R76863	DNA-DIRECTED RNA POLYMERASE II LARGEST SUBUNIT (Caenorhabditis elegans)
R76825	RAN-SPECIFIC GTPASE-ACTIVATING PROTEIN (Homo sapiens)
D14812
K03474
T94579	"Human chitotriosidase precursor mRNA, complete cds. "
L06175
M76378
R33481	TRANSCRIPTION FACTOR ATF-A AND ATF-A-DELTA (Homo sapiens)
X01060
R67358	MAP KINASE PHOSPHATASE-1 (Homo sapiens)
X52541
D25217
T98835	80.7 KD ALPHA TRANS-INDUCING PROTEIN (Bovine herpesvirus type 1)

## Sheet: Common to BS and RFE
Genbank Acc	Description
T61661	PROFILIN I (HUMAN);.
M63391
R87126	"MYOSIN HEAVY CHAIN, NONMUSCLE (Gallus gallus) "
M76378
J02854
H08393	COLLAGEN ALPHA 2(XI) CHAIN (Homo sapiens)
