# Supplementary material for: On reliable discovery of molecular signatures
Source: BMC Bioinformatics. 2009 Jan 29;10:38. doi: 10.1186/1471-2105-10-38 (PMC2646701; doi:10.1186/1471-2105-10-38)
Supplement: Additional file 4 — Gene signature for the Golub data set. Excel file detailing the gene signature discovered by the bootstrap method using the SVM classifier. The corresponding signature from Recursive Features elimination is also provided for reference. [file 1471-2105-10-38-S4.xls]

## Sheet: SVM Bootstrap, FDR 0.05
Genbank Acc	Description
J03798	SMALL NUCLEAR RIBONUCLEOPROTEIN SM D1
U50062	Cell death protein (RIP) mRNA, partial cds
U47686	Signal transducer and activator of transcription Stat5B mRNA
M96944	PAIRED BOX PROTEIN PAX-5
U28488	Putative G protein-coupled receptor (AZ3B) mRNA
X89430	Methyl CpG binding protein 2
U83461	Putative copper uptake protein (hCTR2) mRNA
Z83741	GB DEF = HH2A/m gene
U36621	Y-chromosome RNA recognition motif protein (YRRM) gene
U72621	LOT1 mRNA
U25128	PTH2 parathyroid hormone receptor mRNA
L41559	PCBD 6-pyruvoyl-tetrahydropterin synthase/dimerization cofactor of hepatocyte nuclear factor 1 alpha (TCF1)
U66083	MAGE-9 antigen (MAGE9) gene
U03911	MSH2 DNA repair protein MSH2
D83243	ATM Ataxia telangiectasia mutated (includes complementation groups A, C and D)
HG491-HT491	Fc Receptor Iib3 For Igg, Low Affinity
M21535	GB DEF = Erg protein (ets-related gene) mRNA
X78669	ERC-55 mRNA
Z11502	ANNEXIN XIII
S76965	Protein kinase inhibitor [human, neuroblastoma cell line SH-SY-5Y, mRNA, 2147 nt]
S46622	Calcineurin A catalytic subunit [human, testis, mRNA, 2134 nt]
D16626	HAL Histidine ammonia-lyase
U51990	HPrp18 mRNA
M62810	TCF6L1 Transcription factor 6-like 1 (mitochondrial transcription factor 1-like)
Y08134	GB DEF = ASM-like phosphodiesterase 3b
U17280	STAR Steroidogenic acute regulatory protein
M28214	GB DEF = GTP-binding protein (RAB3B) mRNA
D31886	KIAA0066 gene, partial cds
U97502	Butyrophilin (BT3.3) gene
HG3088-HT3263	Splicing Factor Sc35, Alt Splice Form 3
X66141	MYL2 Myosin, light polypeptide 2, regulatory, cardiac, slow
D29640	Ras GTPase-activating-like protein (IQGAP1) mRNA
X59739	ZFX Zinc finger protein, X-linked
U30828	Splicing factor SRp55-2 (SRp55) mRNA
D50912	KIAA0122 gene, partial cds
U57094	Small GTP-binding protein mRNA
L49229	GB DEF = Retinoblastoma susceptibility protein (RB1) gene, with a 3 bp deletion in exon 22 (L11910 bases 161855-162161)
X77533	Activin type II receptor
U49844	Protein kinase ATR mRNA
X79440	GB DEF = NADP+-dependent malic enzyme
X66533	GUANYLATE CYCLASE SOLUBLE, BETA-1 CHAIN
X85545	GB DEF = Protein kinase, PKX1
L76703	B56epsilon mRNA
U76272	FHIT Fragile histidine triad gene product
U89336	Unknown gene extracted from Human HLA class III region containing NOTCH4 gene, partial sequence, homeobox PBX2 (HPBX) gene, receptor for advanced glycosylation end products (RAGE) gene, and 6 unidentified cds, complete sequence
X12876	KRT18 Keratin 18
U28833	Down syndrome critical region protein (DSCR1) mRNA
X07438	GB DEF = DNA for cellular retinol binding protein (CRBP) exons 3 and 4
L20469	GB DEF = Truncated dopamine D3 receptor mRNA
V00565	INS Insulin
HG2379-HT3996	Serine Hydroxymethyltransferase, Cytosolic, Alt. Splice 2
X84709	Mediator of receptor-induced toxicity
X63469	GTF2E2 General transcription factor TFIIE beta subunit, 34 kD
D13637	KIAA0012 gene
M92439	130 KD LEUCINE-RICH PROTEIN
J00148	Growth hormone (somatotropin, GH1) gene
U61145	Enhancer of zeste homolog 2 (EZH2) mRNA
Y08612	RABAPTIN-5 protein
M29551	SERINE/THREONINE PROTEIN PHOSPHATASE 2B CATALYTIC SUBUNIT, BETA ISOFORM
M21551	Neuromedin B mRNA
L13761	Dihydrolipoamide dehydrogenase gene, exon 14
HG3546-HT3744	Pre-Mrna Splicing Factor Sf2p33, Alt. Splice Form 1
U66052	GB DEF = Clone W2-6 mRNA from chromosome X
D00860	PRPS1 Phosphoribosyl pyrophosphate synthetase subunit I
X05323	OX-2 MEMBRANE GLYCOPROTEIN PRECURSOR
D38552	KIAA0073 gene, partial cds
D79988	KIAA0166 gene
U76638	BRCA1-associated RING domain protein (BARD1) mRNA
D14664	KIAA0022 gene
X92475	ITBA1 protein
AB000449	VRK1
U65011	Preferentially expressed antigen of melanoma (PRAME) mRNA
D80001	KIAA0179 gene, partial cds
U90546	Butyrophilin (BTF4) mRNA
U47414	Cyclin G2 mRNA
U60269	Putative envelope protein; orf similar to env of Type A and Type B retroviruses and to class II HERVs gene extracted from Human endogenous retrovirus HERV-K(HML6) proviral clone HML6.17 putative polymerase and envelope genes, partial cds, and 3'LTR
M28170	CD19 CD19 antigen
X62078	GM2A GM2 ganglioside activator protein
L14848	MHC class I-related protein mRNA
M13485	Metallothionein I-B gene
U07139	CAB3b mRNA for calcium channel beta3 subunit
X59434	TST Thiosulfate sulfurtransferase (rhodanese)
U01062	ITPR3 Inositol 1,4,5-triphosphate receptor, type 3
M60527	DCK Deoxycytidine kinase
U21858	HISTONE H3.3
M14636	PYGL Glycogen phosphorylase L (liver form)
L09708	C2 Complement component C2
X13839	LCAT Lecithin-cholesterol acyltransferase
M24900	V-ERBA RELATED PROTEIN EAR-1
AC000064	WUGSC:H_RG083M05.2 gene extracted from Human BAC clone RG083M05 from 7q21-7q22
D87468	KIAA0278 gene, partial cds
HG2846-HT2983	Dihydrofolate Reductase, Alt. Splice 6
U43083	GNAQ Guanine nucleotide binding protein (G protein), q polypeptide
U25435	Transcriptional repressor (CTCF) mRNA
HG371-HT26388	Mucin 1, Epithelial, Alt. Splice 9
M34458	Lamin B gene extracted from Human lamin B mRNA
U31342	NUCLEOBINDIN PRECURSOR
M28209	RAS-RELATED PROTEIN RAB-1A
U18271	Thymopoietin (TMPO) gene
M27504	GB DEF = Topoisomerase type II (Topo II) mRNA, partial cds
U65928	JUN V-jun avian sarcoma virus 17 oncogene homolog
U34070	GB DEF = CCAAT/enhancer binding protein alpha gene
X90872	Gp25L2 protein
U62136	Putative enterocyte differentiation promoting factor mRNA, partial cds
Y07755	S100A2 gene, exon 1, 2 and 3
X04898	Apolipoprotein AII
M80254	PEPTIDYL-PROLYL CIS-TRANS ISOMERASE, MITOCHONDRIAL PRECURSOR
M60483	Protein phosphatase-2A catalytic subunit-alpha gene extracted from Human protein phosphatase 2A catalytic subunit-alpha gene
X51985	LAG3 Lymphocyte-activation gene 3
U90552	Butyrophilin (BTF5) mRNA
S94421	GB DEF = TCR eta =T cell receptor eta-exon [human, Genomic, 806 nt]
S74221	IK
J03589	UBIQUITIN-LIKE PROTEIN GDX
U88047	DNA binding protein homolog (DRIL) mRNA, partial cds
M58297	ZNF42 Zinc finger protein 42 (myeloid-specific retinoic acid-responsive)
X66867	Max gene extracted from H.sapiens max gene
U58766	FX protein mRNA
M37435	CSF1 Colony-stimulating factor 1 (M-CSF)
U15555	Serine palmitoyltransferase (LCB2) mRNA, partial cds
Y00636	CD58 CD58 antigen, (lymphocyte function-associated antigen 3)
U16282	ELL mRNA
X58521	NUCLEAR PORE GLYCOPROTEIN P62
U26312	Heterochromatin protein HP1Hs-gamma mRNA
M95178	ALPHA-ACTININ 1, CYTOSKELETAL ISOFORM
X98833	Zinc finger protein, Hsal1
U35451	Heterochromatin protein p25 mRNA
Z14093	BCKDHA Branched chain keto acid dehydrogenase E1, alpha polypeptide (maple syrup urine disease)
S50223	HKR-T1
U73960	ADP-ribosylation factor-like protein 4 mRNA
U90904	Clone 23773 mRNA sequence
U02556	RP3 mRNA
M64099	GAMMA-GLUTAMYLTRANSPEPTIDASE 5 PRECURSOR
U83463	Scaffold protein Pbp1 mRNA
L07758	IEF SSP 9502 mRNA
U09820	Helicase II (RAD54L) mRNA
U50928	PKD2 Autosomal dominant polycystic kidney disease type II
U20657	Ubiquitin protease (Unph) proto-oncogene mRNA
X58072	GATA3 GATA-binding protein 3
Y10207	GB DEF = CD171 protein
HG3945-HT4215	Phospholipid Transfer Protein
Z35102	Ndr protein kinase
U30999	GB DEF = (memc) mRNA, 3'UTR
M63835	HIGH AFFINITY IMMUNOGLOBULIN GAMMA FC RECEPTOR I A FORM PRECURSOR
M31166	PTX3 Pentaxin-related gene, rapidly induced by IL-1 beta
M13690	C1NH Complement component 1 inhibitor (angioedema, hereditary)
U57721	L-kynurenine hydrolase mRNA
U37055	Hepatocyte growth factor-like protein gene
U44772	Palmitoyl protein thioesterase mRNA
U50939	Amyloid precursor protein-binding protein 1 mRNA
U29656	NME1 Non-metastatic cells 1, protein (NM23A) expressed in
M83233	TCF12 Transcription factor 12 (HTF4, helix-loop-helix transcription factors 4)
Y11710	Extracellular matrix protein collagen type XIV, C-terminus
U33053	Lipid-activated protein kinase PRK1 mRNA
M94633	GB DEF = Recombination acitivating protein (RAG2) gene, last exon
D38521	KIAA0077 gene, partial cds
L41870	RB1 Retinoblastoma 1 (including osteosarcoma)
L16991	DTYMK Deoxythymidylate kinase
M31211	MYL1 Myosin light chain (alkali)
D14661	KIAA0105 gene
M34423	GLB1 Beta-D-galactosidase
Y00451	ALAS1 Aminolevulinate, delta-, synthase 1
D63880	KIAA0159 gene
D21852	KIAA0029 gene, partial cds
X74570	Gal-beta(1-3/1-4)GlcNAc alpha-2.3-sialyltransferase
U73737	GTBP DNA G/T mismatch-binding protein
X74301	MHC CLASS II TRANSACTIVATOR CIITA
X17254	GATA1 Transcription factor Eryf1
U79285	GLYCYLPEPTIDE N-TETRADECANOYLTRANSFERASE
L41067	Transcription factor NFATx mRNA
X06182	KIT V-kit Hardy-Zuckerman 4 feline sarcoma viral oncogene homolog
D50911	KIAA0121 gene
X75755	PR264 gene
U49070	Peptidyl-prolyl isomerase and essential mitotic regulator (PIN1) mRNA
HG1102-HT1102	Ras-Related C3 Botulinum Toxin Substrate
U14588	Paxillin mRNA
U26266	DHPS Deoxyhypusine synthase
X68560	SP3 Sp3 transcription factor
U70063	Acid ceramidase mRNA
M98539	Prostaglandin D2 synthase gene
M13241	N-MYC PROTO-ONCOGENE PROTEIN
AF015950	GB DEF = Telomerase reverse transcriptase (hTRT) mRNA
X80907	GB DEF = P85 beta subunit of phosphatidyl-inositol-3-kinase
X16665	HOXB2 Homeo box B2
D63391	Platelet activating factor acetylhydrolase IB gamma-subunit
J04029	Keratin 10 type I intermediate filament (KRT10) mRNA
M85169	Homologue of yeast sec7 mRNA
M98833	FLI1 Friend leukemia virus integration 1
X87212	CTSC Cathepsin C
U40462	Ikaros/LyF-1 homolog (hIk-1) mRNA
M14745	BCL2 B cell lymphoma protein 2
U59878	Low-Mr GTP-binding protein (RAB32) mRNA, partial cds
M22638	LYL-1 protein gene
M29932	ADRB3 Adrenergic, beta-3-, receptor
D50063	Proteasome subunit p40_/ Mov34 protein
M16424	BETA-HEXOSAMINIDASE ALPHA CHAIN PRECURSOR
M63167	AKT1 V-akt murine thymoma viral oncogene homolog 1
U41654	RagA protein
K02777	GB DEF = T-cell receptor active alpha-chain mRNA from Jurkat cell line
U50327	Protein kinase C substrate 80K-H gene (PRKCSH)
X70394	OZF mRNA
X69699	Pax8 mRNA
U46006	GB DEF = Smooth muscle LIM protein (h-SmLIM) mRNA
L13848	LKP DEAD/H (Asp-Glu-Ala-Asp/His) box polypeptide 9 (RNA helicase A)
M76378	FN1 Fibronectin 1
U59877	Low-Mr GTP-binding protein (RAB31) mRNA
U82759	GB DEF = Homeodomain protein HoxA9 mRNA
U02031	Sterol regulatory element binding protein-2 mRNA
M22898	TP53 Tumor protein p53 (Li-Fraumeni syndrome)
U81607	GRAVIN
X70040	MST1R Protein-tyrosine kinase RON
L29277	STAT3 Signal transducer and activator of transcription 3 (acute-phase response factor)
U33822	Tax1-binding protein TXBP181 mRNA
M28713	NADH-CYTOCHROME B5 REDUCTASE
U18062	TFIID subunit TAFII55 (TAFII55) mRNA
X04145	CD3G CD3G antigen, gamma polypeptide (TiT3 complex)
X63753	SON SON DNA binding protein
D42041	KIAA0088 gene, partial cds
D38551	KIAA0078 gene
X54637	TYK2 Protein-tyrosine kinase tyk2 (non-receptor)
X57398	NME1 Non-metastatic cells 1, protein (NM23A) expressed in
D26579	Transmembrane protein
L35249	ATP6B2 ATPase, H+ transporting, lysosomal (vacuolar proton pump), beta polypeptide, 56/58kD, isoform 2
M96843	ID2 Inhibitor of DNA binding 2, dominant negative helix-loop-helix protein
U10686	MAGE-11 antigen (MAGE11) gene
U72342	PLATELET-ACTIVATING FACTOR ACETYLHYDROLASE 45 KD SUBUNIT
M22324	ANPEP Alanyl (membrane) aminopeptidase (aminopeptidase N, aminopeptidase M, microsomal aminopeptidase, CD13)
HG4582-HT4987	Glucocorticoid Receptor, Beta
J02906	CYTOCHROME P450 IIF1
D25217	KIAA0027 gene, partial cds
U90549	Non-histone chromosomal protein (NHC) mRNA
U49020	MEF2A gene (myocyte-specific enhancer factor 2A, C9 form) extracted from Human myocyte-specific enhancer factor 2A (MEF2A) gene, first coding
Z56281	Interferon regulatory factor 3
HG998-HT998	Sulfotransferase, Phenol-Preferring
L28821	MANA2 Alpha mannosidase II isozyme
J04132	CD3Z CD3Z antigen, zeta polypeptide (TiT3 complex)
U72936	X-LINKED HELICASE II
Z49194	OBF-1 mRNA for octamer binding factor 1
U56417	Lysophosphatidic acid acyltransferase-alpha mRNA
X94232	Novel T-cell activation protein
M10901	GRL Glucocorticoid receptor
D50918	KIAA0128 gene, partial cds
Z37986	Phenylalkylamine binding protein
D87076	KIAA0239 gene, partial cds
M98045	Folylpolyglutamate synthetase mRNA
U05237	Fetal Alz-50-reactive clone 1 (FAC1) mRNA
Z69030	PPP2R4 Protein phosphatase 2A, regulatory subunit B' alpha-1
D50930	KIAA0140 gene
J05257	DPEP1 Dipeptidase 1 (renal)
U41767	Metargidin precursor mRNA
U77604	Microsomal glutathione S-transferase (GST-II) mRNA
D29963	Platelet-endothelial tetraspan antigen 3 mRNA
M65214	TCF3 Transcription factor 3 (E2A immunoglobulin enhancer binding factors E12/E47)
X13973	RNH Ribonuclease/angiogenin inhibitor
U10868	ALDH7 Aldehyde dehydrogenase 7
U47742	Monocytic leukaemia zinc finger protein (MOZ) mRNA
U09578	MAPKAP kinase (3pK) mRNA
M80647	THROMBOXANE-A SYNTHASE
D32050	AARS Alanyl-tRNA synthetase
X62153	MCM3 Minichromosome maintenance deficient (S. cerevisiae) 3
M23197	CD33 CD33 antigen (differentiation antigen)
M29474	Recombination activating protein (RAG-1) gene
M98399	CD36 CD36 antigen (collagen type I receptor, thrombospondin receptor)
U05572	MANB Mannosidase alpha-B (lysosomal)
Z47055	GB DEF = Partial cDNA sequence, farnesyl pyrophosphate synthetase like-4
S73885	TFAP4 Transcription factor AP-4 (activating enhancer-binding protein 4))
U61836	Putative cyclin G1 interacting protein mRNA, partial sequence
D10040	FACL1 Long chain fatty acid acyl-coA ligase
U51477	Diacylglycerol kinase zeta mRNA
D63479	DAGK4 Diacylglycerol kinase delta
U67963	Lysophospholipase homolog (HU-K5) mRNA
M63838	Interferon-gamma induced protein (IFI 16) gene
Z23064	HNRPG Heterogeneous nuclear ribonucleoprotein G
X03663	CSF1R Colony stimulating factor 1 receptor, formerly McDonough feline sarcoma viral (v-fms) oncogene homolog
U07132	Orphan receptor mRNA, partial cds
D87442	KIAA0253 gene, partial cds
D87074	KIAA0237 gene
D49400	Fetus brain mRNA for vacuolar ATPase
L25931	LBR Lamin B receptor
U90313	Glutathione-S-transferase homolog mRNA
M54995	PPBP Connective tissue activation peptide III
U30255	PGD Phosphogluconate dehydrogenase
U16954	(AF1q) mRNA
U51336	Inositol 1,3,4-trisphosphate 5/6-kinase mRNA
X98411	GB DEF = Myosin-IE
X56253	MPR46 gene for 46kd mannose 6-phosphate receptor
M68891	GATA2 GATA-binding protein 2
D14658	KIAA0102 gene
U40343	CDK inhibitor p19INK4d mRNA
S57212	MEF2C MADS box transcription enhancer factor 2, polypeptide C (myocyte enhancer factor 2C)
HG2981-HT3127	Epican, Alt. Splice 11
X76648	GLRX Glutaredoxin (thioltransferase)
J05243	SPTAN1 Spectrin, alpha, non-erythrocytic 1 (alpha-fodrin)
D80006	KIAA0184 gene, partial cds
M91432	ACADM Acyl-Coenzyme A dehydrogenase, C-4 to C-12 straight chain
U48251	Protein kinase C-binding protein RACK7 mRNA, partial cds
D87078	KIAA0235 gene, partial cds
X66899	EWSR1 Ewing sarcoma breakpoint region 1
X06614	Receptor of retinoic acid
S78187	M-PHASE INDUCER PHOSPHATASE 2
X80230	mRNA (clone C-2k) mRNA for serine/threonine protein kinase
X16546	RNS2 Ribonuclease 2 (eosinophil-derived neurotoxin; EDN)
Z35227	TTF mRNA for small G protein
U77948	KAI1 Kangai 1 (suppression of tumorigenicity 6, prostate; CD82 antigen (R2 leukocyte antigen, antigen detected by monoclonal and antibody IA4))
U90552	Butyrophilin (BTF5) mRNA
D50683	TGFBR2 Transforming growth factor, beta receptor II (70-80kD)
X16316	GB DEF = VAV oncogene
M15182	GUSB Glucuronidase, beta
U33429	K+ channel beta 2 subunit mRNA
U02570	CDC42 GTPase-activating protein mRNA, partial cds
AJ000480	GB DEF = C8FW phosphoprotein
M94856	FATTY ACID-BINDING PROTEIN, EPIDERMAL
L38951	Importin beta subunit mRNA
L20010	HCF1 gene related mRNA sequence
U36922	GB DEF = Fork head domain protein (FKHR) mRNA, 3' end
M68864	ORF mRNA
X15414	ALDR1 Aldehyde reductase 1 (low Km aldose reductase)
L10373	MXS1 Membrane component, X chromosome, surface marker 1
X97074	EEF2 Eukaryotic translation elongation factor 2
M81695	ITGAX Integrin, alpha X (antigen CD11C (p150), alpha polypeptide)
M32304	TIMP2 Tissue inhibitor of metalloproteinase 2
M55150	FAH Fumarylacetoacetate
M23254	CAPN2 Calpain, large polypeptide L2
AF006084	Arp2/3 protein complex subunit p41-Arc (ARC41) mRNA
L05148	Protein tyrosine kinase related mRNA sequence
U37690	RNA polymerase II subunit (hsRPB10) mRNA
S72008	CDC10 Cell division cycle 10 (homologous to CDC10 of S. cerevisiae
Y12670	LEPR Leptin receptor
X90858	Uridine phosphorylase
D10495	PRKCD Protein kinase C, delta
D26156	Transcriptional activator hSNF2b
D26600	PROTEASOME BETA CHAIN PRECURSOR
U40369	Spermidine/spermine N1-acetyltransferase (SSAT) gene
X52192	FES Feline sarcoma (Snyder-Theilen) viral (v-fes)/Fujinami avian sarcoma (PRCII) viral (v-fps) oncogene homolog
U29175	Transcriptional activator hSNF2b
X66079	SPIB Spi-B transcription factor (Spi-1/PU.1 related)
X55448	G6PD gene (glucose-6-phosphate dehydrogenase) extracted from H.sapiens G6PD gene for glucose-6-phosphate dehydrogenase
S69272	Cytoplasmic antiproteinase
U51127	IRF5 Interferon regulatory factor 5
AB002559	Hunc18b2
Y07604	Nucleoside-diphosphate kinase
M60278	DTR Diphtheria toxin receptor (heparin-binding epidermal growth factor-like growth factor)
M54992	CD72 CD72 antigen
U46570	Tetratricopeptide repeat protein (tpr1) mRNA
D29643	KIAA0115 gene
D63476	KIAA0142 gene
D78611	MEST Mesoderm specific transcript (mouse) homolog
HG4020-HT4290	Transglutaminase
L47738	Inducible protein mRNA
U88964	HEM45 mRNA
M63959	LRPAP1 Low density lipoprotein-related protein-associated protein 1 (alpha-2-macroglobulin receptor-associated protein 1
Z14982	MHC-encoded proteasome subunit gene LAMP7-E1 gene (proteasome subunit LMP7) extracted from H.sapiens gene for major histocompatibility complex encoded proteasome subunit LMP7
U97105	Dihydropyrimidinase related protein-2
X07743	PLECKSTRIN
M59820	CSF3R Colony stimulating factor 3 receptor (granulocyte)
D86976	KIAA0223 gene, partial cds
L10413	FNTA Farnesyltransferase, CAAX box, alpha
X59350	CD22 CD22 antigen
L11669	Tetracycline transporter-like protein mRNA
D86983	KIAA0230 gene, partial cds
X75861	TEGT Testis enhanced gene transcript
X14850	HISTONE H2A.X
M96803	SPTBN1 Spectrin, beta, non-erythrocytic 1
X69819	ICAM3 Intercellular adhesion molecule 3
J03600	ALOX5 Arachidonate 5-lipoxygenase
M16038	LYN V-yes-1 Yamaguchi sarcoma viral related oncogene homolog
X66401	LMP2 gene extracted from H.sapiens genes TAP1, TAP2, LMP2, LMP7 and DOB
U57342	Myelodysplasia/myeloid leukemia factor 2 (MLF2) mRNA
X71973	GPX4 Phospholipid hydroperoxide glutathione peroxidase
L06132	VDAC1 Voltage-dependent anion channel 1
U46499	GLUTATHIONE S-TRANSFERASE, MICROSOMAL
X74262	RETINOBLASTOMA BINDING PROTEIN P48
M37457	Na+,K+ -ATPase catalytic subunit alpha-III isoform gene
D86970	KIAA0216 gene
D86479	Non-lens beta gamma-crystallin like protein (AIM1) mRNA, partial cds
L20298	Transcription factor (CBFB) mRNA, 3' end
M29064	HNRPA2B1 Heterogeneous nuclear ribonucleoprotein A2/B1
J03473	ADPRT ADP-ribosyltransferase (NAD+; poly (ADP-ribose) polymerase)
D42043	KIAA0084 gene, partial cds
D89052	Proton-ATPase-like protein
M31523	TCF3 Transcription factor 3 (E2A immunoglobulin enhancer binding factors E12/E47)
U29171	CSNK1D Casein kinase 1, delta
U19713	Allograft inflammatory factor-1 (AIF-1) mRNA
L42379	Quiescin (Q6) mRNA, partial cds
U50136	Leukotriene C4 synthase (LTC4S) gene
U65932	Extracellular matrix protein 1 (ECM1) mRNA
L08895	MEF2C MADS box transcription enhancer factor 2, polypeptide C (myocyte enhancer factor 2C)
L19437	TALDO Transaldolase
X62535	DAGK1 Diacylglycerol kinase, alpha (80kD)
D23673	mRNA, clone HH109 (screened by the monoclonal antibody of insulin receptor substrate-1 (IRS-1))
M13452	LMNA Lamin A
X85116	Epb72 gene exon 1
Z30426	CD69 CD69 antigen (early T cell activation antigen)
X73358	HAES-1 mRNA
M38449	Transforming growth factor-beta mRNA, clone pTGF-beta-trp114
X04526	GNB1 Guanine nucleotide binding protein (G protein), beta polypeptide 1
M22960	PPGB Protective protein for beta-galactosidase (galactosialidosis)
U21689	SAT Spermidine/spermine N1-acetyltransferase
D45248	Proteasome activator hPA28 subunit beta
M93651	SET PROTEIN
M84371	CD19 gene
U45285	Specific 116-kDa vacuolar proton pump subunit (OC-116KDa) mRNA
J02783	P4HB Procollagen-proline, 2-oxoglutarate 4-dioxygenase (proline 4-hydroxylase), beta polypeptide (protein disulfide isomerase; thyroid hormone binding protein p55)
X04828	GNAI2 Guanine nucleotide binding protein (G protein), alpha inhibiting activity polypeptide 2
Y00282	RPN2 Ribophorin II
HG2855-HT2995	Heat Shock Protein, 70 Kda (Gb:Y00371)
M16336	CD2 CD2 antigen (p50), sheep red blood cell receptor
HG3494-HT3688	Nuclear Factor Nf-Il6
X69111	ID3 Inhibitor of DNA binding 3, dominant negative helix-loop-helix protein
D89667	C-myc binding protein
S82470	BB1
D43682	Very-long-chain acyl-CoA dehydrogenase (VLCAD)
X53586	Integrin alpha 6 (or alpha E) protein gene extracted from Human mRNA for integrin alpha 6
X05130	P4HB Procollagen-proline, 2-oxoglutarate 4-dioxygenase (proline 4-hydroxylase), beta polypeptide (protein disulfide isomerase; thyroid hormone binding protein p55)
M93056	LEUKOCYTE ELASTASE INHIBITOR
D28423	GB DEF = Pre-mRNA splicing factor SRp20, 5'UTR (sequence from the 5'cap to the start codon)
X05276	TPM4 Tropomyosin 4 (fibroblast)
Z32765	GB DEF = CD36 gene exon 15
X61587	ARHG Ras homolog gene family, member G (rho G)
M83652	PFC Properdin P factor, complement
U41635	OS-9 precurosor mRNA
U10485	Lymphoid-restricted membrane protein (Jaw1) mRNA
X04106	CAPN4 Calpain, small polypeptide
X52056	SPI1 Spleen focus forming virus (SFFV) proviral integration oncogene spi1
U38846	Stimulator of TAR RNA binding (SRB) mRNA
M62762	ATP6C Vacuolar H+ ATPase proton channel subunit
X82200	Staf50 mRNA
U32944	Cytoplasmic dynein light chain 1 (hdlc1) mRNA
X01060	TFRC Transferrin receptor (p90, CD71)
U50523	BRCA2 region, mRNA sequence CG037
U49395	Ionotropic ATP receptor P2X5a mRNA
X56468	14-3-3 PROTEIN TAU
X67698	Tissue specific mRNA
U02020	Pre-B cell enhancing factor (PBEF) mRNA
J04615	SNRPN Small nuclear ribonucleoprotein polypeptide N
D86967	KIAA0212 gene
X59871	TCF7 Transcription factor 7 (T-cell specific)
X62654	ME491 gene extracted from H.sapiens gene for Me491/CD63 antigen
HG987-HT987	Mac25
U16306	CSPG2 Chondroitin sulfate proteoglycan 2 (versican)
U03057	Actin bundling protein mRNA
M19508	MPO from Human myeloperoxidase gene, exons 1-4./ntype=DNA /annot=exon
M21904	MDU1 Antigen identified by monoclonal antibodies 4F2, TRA1.10, TROP4, and T43
L11672	ZNF91 Zinc finger protein 91 (HPF7, HTF10)
M12959	TCRA T cell receptor alpha-chain
K01396	PI Protease inhibitor 1 (anti-elastase), alpha-1-antitrypsin
X15573	PFKL Phosphofructokinase (liver type)
L09209	APLP2 Amyloid beta (A4) precursor-like protein 2
L07633	INTERFERON GAMMA UP-REGULATED I-5111 PROTEIN PRECURSOR
U94855	Translation initiation factor 3 47 kDa subunit mRNA
D26308	NADPH-flavin reductase
M31303	Oncoprotein 18 (Op18) gene
HG417-HT417	Cathepsin B
Z69881	Adenosine triphosphatase, calcium
M89957	IGB Immunoglobulin-associated beta (B29)
X64364	BSG Basigin
M74719	SEF2-1A protein (SEF2-1A) mRNA, 5' end
M23323	T-CELL SURFACE GLYCOPROTEIN CD3 EPSILON CHAIN PRECURSOR
X05908	ANX1 Annexin I (lipocortin I)
Z68228	JUP Junction plakoglobin
HG1153-HT1153	Nucleoside Diphosphate Kinase Nm23-H2s
L08246	INDUCED MYELOID LEUKEMIA CELL DIFFERENTIATION PROTEIN MCL1
M15395	SELL Leukocyte adhesion protein beta subunit
U51004	Putative protein kinase C inhibitor (PKCI-1) mRNA
M29696	IL7R Interleukin 7 receptor
M38690	CD9 CD9 antigen
X97267	LPAP gene
HG1322-HT5143	Small Nuclear Ribonucleoprotein, Polypeptide C, Alt. Splice 2
X95735	Zyxin
U04241	Homolog of Drosophila enhancer of split m9/m10 mRNA
M95678	PLCB2 Phospholipase C, beta 2
M33195	Fc-epsilon-receptor gamma-chain mRNA
X51521	VIL2 Villin 2 (ezrin)
L21954	PERIPHERAL-TYPE BENZODIAZEPINE RECEPTOR
HG1612-HT1612	Macmarcks
U60644	HU-K4 mRNA
J03779	MME Membrane metallo-endopeptidase (neutral endopeptidase, enkephalinase, CALLA, CD10)
J04823	Cytochrome c oxidase subunit VIII (COX8) mRNA
L33930	CD24 signal transducer mRNA and 3' region
X64072	SELL Leukocyte adhesion protein beta subunit
D30655	EIF4A2 Eukaryotic translation initiation factor 4A (eIF-4A) isoform 2
U02493	54 kDa protein mRNA
X04085	Catalase (EC 1.11.1.6) 5'flank and exon 1 mapping to chromosome 11, band p13 (and joined CDS)
U22376	C-myb gene extracted from Human (c-myb) gene, complete primary cds, and five complete alternatively spliced cds
M24485	SAT Spermidine/spermine N1-acetyltransferase
M91438	GB DEF = Kazal-type serine proteinase (HUSI-II) gene
D88422	CYSTATIN A
M31627	X BOX BINDING PROTEIN-1
Z15115	TOP2B Topoisomerase (DNA) II beta (180kD)
U46751	Phosphotyrosine independent ligand p62 for the Lck SH2 domain mRNA
M26708	PTMA Prothymosin alpha
D13748	EIF4A1 Eukaryotic translation initiation factor 4A (eIF-4A) isoform 1
X59417	PROTEASOME IOTA CHAIN
M80563	PLACENTAL CALCIUM-BINDING PROTEIN
HG2788-HT2896	Calcyclin
M86400	YWHAZ Tyrosine 3-monooxygenase/tryptophan 5-monooxygenase activation protein, zeta polypeptide
X62320	GRN Granulin
M92287	CCND3 Cyclin D3
X03934	GB DEF = T-cell antigen receptor gene T3-delta
U89922	LTB Lymphotoxin-beta
M63138	CTSD Cathepsin D (lysosomal aspartyl protease)
D88270	GB DEF = (lambda) DNA for immunoglobin light chain
U23852	GB DEF = T-lymphocyte specific protein tyrosine kinase p56lck (lck) abberant mRNA
X60489	Elongation factor-1-beta
X67951	PAGA Proliferation-associated gene A (natural killer-enhancing factor A)
X17093	HLA CLASS I HISTOCOMPATIBILITY ANTIGEN, F ALPHA CHAIN PRECURSOR
U05259	MB-1 gene
S54005	THYMOSIN BETA-10
X17042	PRG1 Proteoglycan 1, secretory granule
M11722	Terminal transferase mRNA
X12447	ALDOA Aldolase A
M33680	26-kDa cell surface protein TAPA-1 mRNA
D63874	HMG1 High-mobility group (nonhistone chromosomal) protein 1
M77232	Ribosomal protein S6 gene and flanking regions
U51240	KIAA0085 gene, partial cds
X76223	GB DEF = MAL gene exon 4
HG3549-HT3751	Wilm'S Tumor-Related Protein
J03801	LYZ Lysozyme
M84526	DF D component of complement (adipsin)
Z28407	RPL8 Ribosomal protein L8
X14008	Lysozyme gene (EC 3.2.1.17)
M28130	Interleukin 8 (IL8) gene
M13792	ADA Adenosine deaminase
M14328	ENO1 Enolase 1, (alpha)
X58529	IGHM Immunoglobulin mu
L06797	PROBABLE G PROTEIN-COUPLED RECEPTOR LCR1 HOMOLOG
Z48501	GB DEF = Polyadenylate binding protein II
D21261	SM22-ALPHA HOMOLOG
X82240	TCL1 gene (T cell leukemia) extracted from H.sapiens mRNA for Tcell leukemia/lymphoma 1
Y00433	GPX1 Glutathione peroxidase 1
M14483	PTMA gene extracted from Human prothymosin alpha mRNA
Y00787	INTERLEUKIN-8 PRECURSOR
M27783	ELA2 Elastatse 2, neutrophil
M96326	Azurocidin gene
X00437	TCRB T-cell receptor, beta cluster
M27891	CST3 Cystatin C (amyloid angiopathy and cerebral hemorrhage)
M19507	MPO Myeloperoxidase
M11147	FTL Ferritin, light polypeptide

## Sheet: SVM RFE
Genbank Acc	Description
M19507	MPO Myeloperoxidase
Y07604	Nucleoside-diphosphate kinase
U82759	GB DEF = Homeodomain protein HoxA9 mRNA
Y10207	GB DEF = CD171 protein
M63138	CTSD Cathepsin D (lysosomal aspartyl protease)
M27891	CST3 Cystatin C (amyloid angiopathy and cerebral hemorrhage)
L07633	INTERFERON GAMMA UP-REGULATED I-5111 PROTEIN PRECURSOR
M62762	ATP6C Vacuolar H+ ATPase proton channel subunit
M22960	PPGB Protective protein for beta-galactosidase (galactosialidosis)
M96326	Azurocidin gene
U50136	Leukotriene C4 synthase (LTC4S) gene
M11147	FTL Ferritin, light polypeptide
M84526	DF D component of complement (adipsin)
HG1148-HT1148	Lipopolysaccharide-Binding Protein
U05259	MB-1 gene
M31994	ALDH1 Aldehyde dehydrogenase 1, soluble
M84371	CD19 gene
X95735	Zyxin
HG3162-HT3339	Transcription Factor Iia
X85116	Epb72 gene exon 1
X55715	RPS3 Ribosomal protein S3
HG1612-HT1612	Macmarcks
U37055	Hepatocyte growth factor-like protein gene
X51521	VIL2 Villin 2 (ezrin)
M33493	Tryptase-III mRNA, 3' end
X66867	Max gene extracted from H.sapiens max gene
L09209	APLP2 Amyloid beta (A4) precursor-like protein 2
U76272	FHIT Fragile histidine triad gene product
X16662	ANX8 Annexin VIII
M26708	PTMA Prothymosin alpha
M13690	C1NH Complement component 1 inhibitor (angioedema, hereditary)
U25128	PTH2 parathyroid hormone receptor mRNA
U77604	Microsomal glutathione S-transferase (GST-II) mRNA
X04143	BGLAP Bone gamma-carboxyglutamate (gla) protein (osteocalcin)
M34344	ITGA2B Integrin, alpha 2b (platelet glycoprotein IIb of IIb/IIIa complex, antigen CD41B)

## Sheet: Common to BS and RFE
Genbank Acc	Description
U25128	PTH2 parathyroid hormone receptor mRNA
U76272	FHIT Fragile histidine triad gene product
X66867	Max gene extracted from H.sapiens max gene
Y10207	GB DEF = CD171 protein
M13690	C1NH Complement component 1 inhibitor (angioedema, hereditary)
U37055	Hepatocyte growth factor-like protein gene
U82759	GB DEF = Homeodomain protein HoxA9 mRNA
U77604	Microsomal glutathione S-transferase (GST-II) mRNA
Y07604	Nucleoside-diphosphate kinase
U50136	Leukotriene C4 synthase (LTC4S) gene
X85116	Epb72 gene exon 1
M22960	PPGB Protective protein for beta-galactosidase (galactosialidosis)
M84371	CD19 gene
M62762	ATP6C Vacuolar H+ ATPase proton channel subunit
L09209	APLP2 Amyloid beta (A4) precursor-like protein 2
L07633	INTERFERON GAMMA UP-REGULATED I-5111 PROTEIN PRECURSOR
X95735	Zyxin
X51521	VIL2 Villin 2 (ezrin)
HG1612-HT1612	Macmarcks
M26708	PTMA Prothymosin alpha
M63138	CTSD Cathepsin D (lysosomal aspartyl protease)
U05259	MB-1 gene
M84526	DF D component of complement (adipsin)
M96326	Azurocidin gene
M27891	CST3 Cystatin C (amyloid angiopathy and cerebral hemorrhage)
M19507	MPO Myeloperoxidase
M11147	FTL Ferritin, light polypeptide
