# Supplementary material for: On reliable discovery of molecular signatures
Source: BMC Bioinformatics. 2009 Jan 29;10:38. doi: 10.1186/1471-2105-10-38 (PMC2646701; doi:10.1186/1471-2105-10-38)
Supplement: Additional file 5 — Gene signature for the Singh data set. Excel file detailing the gene signature discovered by the bootstrap method using the SVM classifier. The corresponding signature from Recursive Features elimination is also provided for reference. [file 1471-2105-10-38-S5.xls]

## Sheet: SVM Bootstrap, FDR 0.05
Description
Cluster Incl. D86640:Homo sapiens mRNA for stac, complete cds /cds=(39,1247) /gb=D86640 /gi=1799567 /ug=Hs.56045 /len=2963
Cluster Incl. X52947:Human mRNA for cardiac gap junction protein /cds=(157,1305) /gb=X52947 /gi=29916 /ug=Hs.74471 /len=3038
Cluster Incl. AA206524:zq58b03.r1 Homo sapiens cDNA, 5 end /clone=IMAGE-645773 /clone_end=5 /gb=AA206524 /gi=1801905 /ug=Hs.9552 /len=848
Cluster Incl. D43950:Human mRNA for KIAA0098 gene, partial cds /cds=(0,1642) /gb=D43950 /gi=603954 /ug=Hs.1600 /len=1938
Cluster Incl. L19067:Human NF-kappa-B transcription factor p65 subunit mRNA, complete cds /cds=(38,1651) /gb=L19067 /gi=307299 /ug=Hs.75569 /len=2444
M34309 /FEATURE= /DEFINITION=HUMHER3A Human epidermal growth factor receptor (HER3) mRNA, complete cds
Cluster Incl. U60061:Human FEZ2 mRNA, partial cds /cds=(0,461) /gb=U60061 /gi=1927203 /ug=Hs.103419 /len=1404
Cluster Incl. AL049257:Homo sapiens mRNA; cDNA DKFZp564E153 (from clone DKFZp564E153) /cds=UNKNOWN /gb=AL049257 /gi=4500001 /ug=Hs.8769 /len=2465
Cluster Incl. AB011159:Homo sapiens mRNA for KIAA0587 protein, complete cds /cds=(759,4163) /gb=AB011159 /gi=3043697 /ug=Hs.21862 /len=4982
M21535 /FEATURE= /DEFINITION=HUMERG11 Human erg protein (ets-related gene) mRNA, complete cds
Cluster Incl. AA845349:ak01g01.s1 Homo sapiens cDNA, 3 end /clone=IMAGE-1404720 /clone_end=3 /gb=AA845349 /gi=2933108 /ug=Hs.77558 /len=965
M64788 /FEATURE= /DEFINITION=HUMRAP1GAP Human GTPase activating protein (rap1GAP) mRNA, complete cds
Cluster Incl. AB020713:Homo sapiens mRNA for KIAA0906 protein, partial cds /cds=(0,2772) /gb=AB020713 /gi=4240300 /ug=Hs.56966 /len=4217
Cluster Incl. W29087:56b8 Homo sapiens cDNA /gb=W29087 /gi=1309053 /ug=Hs.21894 /len=877
X73066 /FEATURE=cds /DEFINITION=HSNM23H1A H.sapiens NM23-H1 mRNA
Cluster Incl. AI700633:we38g03.x1 Homo sapiens cDNA, 3 end /clone=IMAGE-2343412 /clone_end=3 /gb=AI700633 /gi=4988533 /ug=Hs.4815 /len=565
Cluster Incl. M11433:Human cellular retinol-binding protein mRNA, complete cds /cds=(125,532) /gb=M11433 /gi=190947 /ug=Hs.101850 /len=716
Cluster Incl. AB023194:Homo sapiens mRNA for KIAA0977 protein, complete cds /cds=(216,3716) /gb=AB023194 /gi=4589597 /ug=Hs.182527 /len=4834
Cluster Incl. X76228:H.sapiens mRNA for vacuolar H+ ATPase E subunit /cds=(75,755) /gb=X76228 /gi=452657 /ug=Hs.77805 /len=1260
Cluster Incl. AF045229:Homo sapiens regulator of G protein signaling 10 mRNA, complete cds /cds=(132,635) /gb=AF045229 /gi=2906029 /ug=Hs.82280 /len=753
Cluster Incl. AB029037:Homo sapiens mRNA for KIAA1114 protein, complete cds /cds=(183,4346) /gb=AB029037 /gi=5689564 /ug=Hs.239492 /len=4750
X17620 /FEATURE=mRNA /DEFINITION=HSNM23 Human mRNA for Nm23 protein, involved in developmental regulation (homolog. to Drosophila Awd protein)
Cluster Incl. AA621555:af53a04.s1 Homo sapiens cDNA, 3 end /clone=IMAGE-1035342 /clone_end=3 /gb=AA621555 /gi=2525494 /ug=Hs.84928 /len=791
Cluster Incl. D13628:Human mRNA for KIAA0003 gene, complete cds /cds=(95,673) /gb=D13628 /gi=285988 /ug=Hs.2463 /len=3041
Cluster Incl. U47101:Human NifU-like protein (hNifU) mRNA, partial cds /cds=(0,366) /gb=U47101 /gi=1685101 /ug=Hs.9908 /len=819
Cluster Incl. N99340:IMAGE-20074 Homo sapiens cDNA /clone=IMAGE-20074 /gb=N99340 /gi=1270755 /ug=Hs.7357 /len=1110
Cluster Incl. U21931:Human fructose-1,6-biphosphatase (FBP1) gene /cds=(211,1227) /gb=U21931 /gi=1000077 /ug=Hs.574 /len=1476
Cluster Incl. AI436567:ti03b09.x1 Homo sapiens cDNA, 3 end /clone=IMAGE-2129369 /clone_end=3 /gb=AI436567 /gi=4282731 /ug=Hs.89761 /len=680
Cluster Incl. X87237:H.sapiens mRNA for processing a-glucosidase I /cds=(132,2642) /gb=X87237 /gi=2344809 /ug=Hs.83919 /len=2854
Cluster Incl. AF042081:Homo sapiens SH3 domain binding glutamic acid-rich-like protein (SH3BGRL) mRNA, complete cds /cds=(78,422) /gb=AF042081 /gi=3337419 /ug=Hs.14368 /len=1737
Cluster Incl. U03271:Human F-actin capping protein beta subunit mRNA, complete cds /cds=(0,818) /gb=U03271 /gi=595256 /ug=Hs.76368 /len=1077
M93036 /FEATURE=mRNA /DEFINITION=HUMGA7A08 Human (clone 21726) carcinoma-associated antigen GA733-2 (GA733-2) mRNA, exon 9 and complete cds
Cluster Incl. Y09836:H.sapiens mRNA for 3UTR of unknown protein /cds=UNKNOWN /gb=Y09836 /gi=1743253 /ug=Hs.82503 /len=1420
Cluster Incl. U79260:Human clone 23745 mRNA, complete cds /cds=(609,1028) /gb=U79260 /gi=1710215 /ug=Hs.77860 /len=1408
Cluster Incl. M88279:Human immunophilin (FKBP52) mRNA, complete cds /cds=(99,1478) /gb=M88279 /gi=186389 /ug=Hs.848 /len=2156
Cluster Incl. AI201108:qf69g07.x1 Homo sapiens cDNA, 3 end /clone=IMAGE-1755324 /clone_end=3 /gb=AI201108 /gi=3753714 /ug=Hs.9651 /len=756
Cluster Incl. D83018:Homo sapiens mRNA for nel-related protein 2, complete cds /cds=(96,2546) /gb=D83018 /gi=1827484 /ug=Hs.79389 /len=3198
Cluster Incl. X05409:Human RNA for mitochondrial aldehyde dehydrogenase I ALDH I (EC 1.2.1.3) /cds=(36,1586) /gb=X05409 /gi=28605 /ug=Hs.195432 /len=1989
Cluster Incl. AI653621:tz21b11.x1 Homo sapiens cDNA, 3 end /clone=IMAGE-2289213 /clone_end=3 /gb=AI653621 /gi=4737600 /ug=Hs.76136 /len=598
Cluster Incl. X74801:H.sapiens Cctg mRNA for chaperonin /cds=(0,1634) /gb=X74801 /gi=671526 /ug=Hs.1708 /len=1865
Cluster Incl. AL039458:DKFZp434N0910_s1 Homo sapiens cDNA, 3 end /clone=DKFZp434N0910 /clone_end=3 /gb=AL039458 /gi=5408506 /ug=Hs.4193 /len=849
Cluster Incl. X68194:H.sapiens h-Sp1 mRNA /cds=(33,812) /gb=X68194 /gi=32473 /ug=Hs.80919 /len=2108
Cluster Incl. AL036744:DKFZp564I1663_r1 Homo sapiens cDNA, 5 end /clone=DKFZp564I1663 /clone_end=5 /gb=AL036744 /gi=5927888 /ug=Hs.236327 /len=617
Cluster Incl. X02152:Human mRNA for lactate dehydrogenase-A (LDH-A, EC 1.1.1.27) /cds=(97,1095) /gb=X02152 /gi=34312 /ug=Hs.2795 /len=1661
Cluster Incl. AF001461:Homo sapiens Kruppel-like zinc finger protein Zf9 mRNA, complete cds /cds=(30,881) /gb=AF001461 /gi=3378030 /ug=Hs.76526 /len=1354
Cluster Incl. W72186:zd69b10.s1 Homo sapiens cDNA, 3 end /clone=IMAGE-345883 /clone_end=3 /gb=W72186 /gi=1382635 /ug=Hs.81256 /len=598
Cluster Incl. AF064243:Homo sapiens intersectin short form mRNA, complete cds /cds=(106,3768) /gb=AF064243 /gi=3859852 /ug=Hs.66392 /len=5272
Cluster Incl. X15882:Human mRNA for collagen VI alpha-2 C-terminal globular domain /cds=(0,1289) /gb=X15882 /gi=30044 /ug=Hs.4217 /len=1585
Cluster Incl. X83425:H.sapiens LU gene for Lutheran blood group glycoprotein /cds=(22,1908) /gb=X83425 /gi=603559 /ug=Hs.155048 /len=2402
Cluster Incl. X69550:H.sapiens mRNA for rho GDP-dissociation Inhibitor 1 /cds=(53,667) /gb=X69550 /gi=456190 /ug=Hs.159161 /len=1819
Cluster Incl. AF052114:Homo sapiens clone 23887 mRNA sequence /cds=UNKNOWN /gb=AF052114 /gi=3360421 /ug=Hs.112844 /len=2416
Cluster Incl. AI093155:qa97g04.x1 Homo sapiens cDNA, 3 end /clone=IMAGE-1694742 /clone_end=3 /gb=AI093155 /gi=3432131 /ug=Hs.95420 /len=493
Cluster Incl. U52522:Human arfaptin 2, putative target protein of ADP-ribosylation factor, mRNA, complete cds /cds=(67,1092) /gb=U52522 /gi=1279762 /ug=Hs.75139 /len=1654
Cluster Incl. S73591:brain-expressed HHCPA78 homolog [human, HL-60 acute promyelocytic leukemia cells, mRNA, 2704 nt] /cds=(221,1396) /gb=S73591 /gi=688296 /ug=Hs.179526 /len=2704
Cluster Incl. M22382:Human mitochondrial matrix protein P1 (nuclear encoded) mRNA, complete cds /cds=(45,1766) /gb=M22382 /gi=190126 /ug=Hs.79037 /len=2227
L13689 /FEATURE=mRNA /DEFINITION=HUMBMI1X Human prot-oncogene (BMI-1) mRNA, complete cds
Cluster Incl. L33842:Homo sapiens (clone FFE-7) type II inosine monophosphate dehydrogenase (IMPDH2) gene, exons 1-13, complete cds /cds=(102,1646) /gb=L33842 /gi=602457 /ug=Hs.75432 /len=1688
U21689 /FEATURE=cds /DEFINITION=HSU21689 Human glutathione S-transferase-P1c gene, complete cds
M96233 /FEATURE=expanded_cds /DEFINITION=HUMGSTM4A Human glutathione transferase class mu number 4 (GSTM4) gene, complete cds
Cluster Incl. L10284:Homo sapiens integral membrane protein, calnexin, (IP90) mRNA, complete cds /cds=(89,1867) /gb=L10284 /gi=186522 /ug=Hs.155560 /len=4117
Cluster Incl. AI635895:tz82a07.x1 Homo sapiens cDNA, 3 end /clone=IMAGE-2295060 /clone_end=3 /gb=AI635895 /gi=4687225 /ug=Hs.75450 /len=1082
Cluster Incl. X07732:Human hepatoma mRNA for serine protease hepsin /cds=UNKNOWN /gb=X07732 /gi=32063 /ug=Hs.823 /len=2363
Cluster Incl. M26326:Human keratin 18 mRNA, complete cds /cds=(51,1343) /gb=M26326 /gi=186690 /ug=Hs.65114 /len=1412
Cluster Incl. AB000714:Homo sapiens hRVP1 mRNA for RVP1, complete cds /cds=(198,860) /gb=AB000714 /gi=2570128 /ug=Hs.25640 /len=1250
Cluster Incl. W26652:34c6 Homo sapiens cDNA /gb=W26652 /gi=1307495 /ug=Hs.6163 /len=912
Cluster Incl. X70326:H.sapiens MacMarcks mRNA /cds=(13,600) /gb=X70326 /gi=38434 /ug=Hs.75061 /len=1334
Cluster Incl. AF026977:Homo sapiens microsomal glutathione S-transferase 3 (MGST3) mRNA, complete cds /cds=(49,507) /gb=AF026977 /gi=2583080 /ug=Hs.111811 /len=649
Cluster Incl. J03592:Human ADP/ATP translocase mRNA, 3 end, clone pHAT8 /cds=(0,788) /gb=J03592 /gi=339722 /ug=Hs.164280 /len=1116
Cluster Incl. U29344:Human breast carcinoma fatty acid synthase mRNA, complete cds /cds=(123,7652) /gb=U29344 /gi=915391 /ug=Hs.83190 /len=8460
Cluster Incl. AJ130733:Homo sapiens mRNA 2-methylacyl-CoA racemase /cds=(88,1236) /gb=AJ130733 /gi=4995298 /ug=Hs.128749 /len=2039
Cluster Incl. AJ002308:Homo sapiens mRNA for synaptogyrin 2 /cds=(29,703) /gb=AJ002308 /gi=2959871 /ug=Hs.5097 /len=1491
Cluster Incl. Z25749:H.sapiens gene for ribosomal protein S7 /cds=(81,665) /gb=Z25749 /gi=550116 /ug=Hs.75538 /len=687
Cluster Incl. M84526:Human adipsin/complement factor D mRNA, complete cds /cds=(54,740) /gb=M84526 /gi=178625 /ug=Hs.155597 /len=1071
Cluster Incl. D28124:Human mRNA for unknown product, complete cds /cds=(61,603) /gb=D28124 /gi=641821 /ug=Hs.76307 /len=1929
Cluster Incl. L13210:Human Mac-2 binding protein mRNA, complete cds /cds=(179,1936) /gb=L13210 /gi=307152 /ug=Hs.79339 /len=2257
Cluster Incl. X51345:Human jun-B mRNA for JUN-B protein /cds=(253,1296) /gb=X51345 /gi=34014 /ug=Hs.198951 /len=1797
Cluster Incl. J03592:Human ADP/ATP translocase mRNA, 3 end, clone pHAT8 /cds=(0,788) /gb=J03592 /gi=339722 /ug=Hs.164280 /len=1116
Cluster Incl. AL049969:Homo sapiens mRNA; cDNA DKFZp564A072 (from clone DKFZp564A072) /cds=UNKNOWN /gb=AL049969 /gi=4884218 /ug=Hs.7780 /len=2460
Cluster Incl. M63391:Human desmin gene, complete cds /cds=(80,1489) /gb=M63391 /gi=181539 /ug=Hs.171185 /len=2220
J02783 /FEATURE=mRNA /DEFINITION=HUMTHBP Human thyroid hormone binding protein (p55) mRNA, complete cds
Cluster Incl. Z11692:H.sapiens mRNA for elongation factor 2 /cds=(0,2576) /gb=Z11692 /gi=31107 /ug=Hs.75309 /len=3080
M55409 /FEATURE= /DEFINITION=HUMPANCAN Homo sapiens pancreatic tumor-related protein mRNA, partial cds
AB000584 /FEATURE= /DEFINITION=AB000584 Homo sapiens mRNA for TGF-beta superfamily protein, complete cds
Cluster Incl. D23661:Human mRNA for ribosomal protein L37, complete cds /cds=(28,321) /gb=D23661 /gi=432361 /ug=Hs.179779 /len=369
Cluster Incl. M22806:Human prolyl 4-hydroxylase beta-subunit and disulfide isomerase (P4HB) gene /cds=(66,1592) /gb=M22806 /gi=487831 /ug=Hs.75655 /len=2438
Cluster Incl. X80822:H.sapiens mRNA for ORF /cds=(133,555) /gb=X80822 /gi=527577 /ug=Hs.163593 /len=657
Cluster Incl. X63527:H.sapiens mRNA for ribosomal protein L19 /cds=(28,618) /gb=X63527 /gi=36127 /ug=Hs.75879 /len=698
Cluster Incl. X04098:Human mRNA for cytoskeletal gamma-actin /cds=(73,1200) /gb=X04098 /gi=28338 /ug=Hs.234733 /len=1918
Cluster Incl. T89651:yd99a05.s1 Homo sapiens cDNA, 3 end /clone=IMAGE-116336 /clone_end=3 /gb=T89651 /gi=718164 /ug=Hs.178391 /len=559
Cluster Incl. L41498:Homo sapiens longation factor 1-alpha 1 (PTI-1) mRNA, complete cds /cds=(620,1816) /gb=L41498 /gi=927066 /ug=Hs.181165 /len=2106
Cluster Incl. Z49148:H.sapiens mRNA for ribosomal protein L29 /cds=(29,508) /gb=Z49148 /gi=793842 /ug=Hs.183698 /len=630
Cluster Incl. M17885:Human acidic ribosomal phosphoprotein P0 mRNA, complete cds /cds=(77,1030) /gb=M17885 /gi=190231 /ug=Hs.73742 /len=1097
D00017 /FEATURE= /DEFINITION=HUMLIC Homo sapiens mRNA for lipocortin II, complete cds
Cluster Incl. AI207842:ao89h09.x1 Homo sapiens cDNA, 3 end /clone=IMAGE-1953089 /clone_end=3 /gb=AI207842 /gi=3769784 /ug=Hs.8272 /len=771
Cluster Incl. X17206:Human mRNA for LLRep3 /cds=(240,905) /gb=X17206 /gi=34391 /ug=Hs.182426 /len=934
Cluster Incl. M62895:Human lipocortin (LIP) 2 pseudogene mRNA, complete cds-like region /cds=UNKNOWN /gb=M62895 /gi=187145 /ug=Hs.166072 /len=1361
Cluster Incl. U14969:Human ribosomal protein L28 mRNA, complete cds /cds=(27,440) /gb=U14969 /gi=550018 /ug=Hs.4437 /len=485
M98539 /FEATURE=exon /DEFINITION=HUMPDS03 Human prostaglandin D2 synthase gene, exon 7
Cluster Incl. X56932:H.sapiens mRNA for 23 kD highly basic protein /cds=(17,628) /gb=X56932 /gi=23690 /ug=Hs.119122 /len=672

## Sheet: SVM RFE
Description
Cluster Incl. W72186:zd69b10.s1 Homo sapiens cDNA, 3 end /clone=IMAGE-345883 /clone_end=3 /gb=W72186 /gi=1382635 /ug=Hs.81256 /len=598
Cluster Incl. D87953:Human mRNA for RTP, complete cds /cds=(122,1306) /gb=D87953 /gi=1596166 /ug=Hs.75789 /len=3014
Cluster Incl. U07802:Human Tis11d gene, complete cds /cds=(291,1739) /gb=U07802 /gi=984508 /ug=Hs.78909 /len=3655
Cluster Incl. AI635895:tz82a07.x1 Homo sapiens cDNA, 3 end /clone=IMAGE-2295060 /clone_end=3 /gb=AI635895 /gi=4687225 /ug=Hs.75450 /len=1082
Cluster Incl. X00457:Human mRNA for SB classII histocompatibility antigen alpha-chain /cds=(0,702) /gb=X00457 /gi=36405 /ug=Hs.914 /len=1048
Cluster Incl. X07732:Human hepatoma mRNA for serine protease hepsin /cds=UNKNOWN /gb=X07732 /gi=32063 /ug=Hs.823 /len=2363
Cluster Incl. D13628:Human mRNA for KIAA0003 gene, complete cds /cds=(95,673) /gb=D13628 /gi=285988 /ug=Hs.2463 /len=3041
Cluster Incl. S73591:brain-expressed HHCPA78 homolog [human, HL-60 acute promyelocytic leukemia cells, mRNA, 2704 nt] /cds=(221,1396) /gb=S73591 /gi=688296 /ug=Hs.179526 /len=2704
AFFX-M27830_5_at (endogenous control)
Cluster Incl. AJ010953:Homo sapiens mRNA for putative Ca2+-transporting ATPase, partial /cds=(0,1491) /gb=AJ010953 /gi=3646133 /ug=Hs.106778 /len=2134
Cluster Incl. U03271:Human F-actin capping protein beta subunit mRNA, complete cds /cds=(0,818) /gb=U03271 /gi=595256 /ug=Hs.76368 /len=1077
D00017 /FEATURE= /DEFINITION=HUMLIC Homo sapiens mRNA for lipocortin II, complete cds
Cluster Incl. M84526:Human adipsin/complement factor D mRNA, complete cds /cds=(54,740) /gb=M84526 /gi=178625 /ug=Hs.155597 /len=1071
X68452 /FEATURE=cds /DEFINITION=HSCYCD2 H.sapiens mRNA for cyclin D2
Cluster Incl. X51345:Human jun-B mRNA for JUN-B protein /cds=(253,1296) /gb=X51345 /gi=34014 /ug=Hs.198951 /len=1797
Cluster Incl. L29254:Human (clone P1-5) L-iditol-2 dehydrogenase gene /cds=(137,1210) /gb=L29254 /gi=808013 /ug=Hs.878 /len=2519
Cluster Incl. Y07604:H.sapiens mRNA for nucleoside-diphosphate kinase /cds=(11,574) /gb=Y07604 /gi=1945761 /ug=Hs.9235 /len=879
Cluster Incl. AL049257:Homo sapiens mRNA; cDNA DKFZp564E153 (from clone DKFZp564E153) /cds=UNKNOWN /gb=AL049257 /gi=4500001 /ug=Hs.8769 /len=2465
U37518 /FEATURE= /DEFINITION=HSU37518 Human TNF-related apoptosis inducing ligand TRAIL mRNA, complete cds
Cluster Incl. AF006082:Homo sapiens actin-related protein Arp2 (ARP2) mRNA, complete cds /cds=(74,1258) /gb=AF006082 /gi=2282029 /ug=Hs.62461 /len=2686
Cluster Incl. X77956:H.sapiens Id1 mRNA /cds=(35,499) /gb=X77956 /gi=457784 /ug=Hs.75424 /len=916
M33336 /FEATURE= /DEFINITION=HUMCAMPPK Human cAMP-dependent protein kinase type I-alpha subunit (PRKAR1A) mRNA, complete cds
U21689 /FEATURE=cds /DEFINITION=HSU21689 Human glutathione S-transferase-P1c gene, complete cds
Cluster Incl. AF052107:Homo sapiens clone 23620 mRNA sequence /cds=UNKNOWN /gb=AF052107 /gi=3360414 /ug=Hs.90797 /len=1556
Cluster Incl. Z11692:H.sapiens mRNA for elongation factor 2 /cds=(0,2576) /gb=Z11692 /gi=31107 /ug=Hs.75309 /len=3080
Cluster Incl. J03909:Human gamma-interferon-inducible protein (IP-30) mRNA, complete cds /cds=(40,951) /gb=J03909 /gi=186264 /ug=Hs.14623 /len=1032
Cluster Incl. M62895:Human lipocortin (LIP) 2 pseudogene mRNA, complete cds-like region /cds=UNKNOWN /gb=M62895 /gi=187145 /ug=Hs.166072 /len=1361
Cluster Incl. AI700633:we38g03.x1 Homo sapiens cDNA, 3 end /clone=IMAGE-2343412 /clone_end=3 /gb=AI700633 /gi=4988533 /ug=Hs.4815 /len=565
Cluster Incl. M88279:Human immunophilin (FKBP52) mRNA, complete cds /cds=(99,1478) /gb=M88279 /gi=186389 /ug=Hs.848 /len=2156
M33336 /FEATURE= /DEFINITION=HUMCAMPPK Human cAMP-dependent protein kinase type I-alpha subunit (PRKAR1A) mRNA, complete cds
Cluster Incl. AF004230:Homo sapiens monocyte/macrophage Ig-related receptor MIR-7 (MIR cl-7) mRNA, complete cds /cds=(170,2125) /gb=AF004230 /gi=2343108 /ug=Hs.204040 /len=2882
Cluster Incl. AB012917:Homo sapiens mRNA for serine protease (TLSP), complete cds /cds=(25,873) /gb=AB012917 /gi=3649790 /ug=Hs.57771 /len=1186
Cluster Incl. X78947:H.sapiens mRNA for connective tissue growth factor /cds=(145,1194) /gb=X78947 /gi=474933 /ug=Hs.75511 /len=2312
Cluster Incl. AF052148:Homo sapiens clone 24507 mRNA sequence /cds=UNKNOWN /gb=AF052148 /gi=3360458 /ug=Hs.169744 /len=1442
Cluster Incl. M31525:Human MHC class II lymphocyte antigen (HLA-DNA) gene, complete cds /cds=(76,828) /gb=M31525 /gi=189879 /ug=Hs.72930 /len=1106
Cluster Incl. AB014609:Homo sapiens mRNA for KIAA0709 protein, complete cds /cds=(116,4555) /gb=AB014609 /gi=3327231 /ug=Hs.7835 /len=5641
Cluster Incl. X99584:H.sapiens mRNA for SMT3A protein /cds=(94,405) /gb=X99584 /gi=1770516 /ug=Hs.85119 /len=1733
Cluster Incl. U03749:Human chromogranin A (CHGA) gene, promoter and /cds=(213,1586) /gb=U03749 /gi=2072128 /ug=Hs.172216 /len=1995
Cluster Incl. AJ223352:Homo sapiens mRNA for for histone H2B, clone pjG4-5-14 /cds=(16,396) /gb=AJ223352 /gi=3255996 /ug=Hs.20418 /len=793
Cluster Incl. AI093155:qa97g04.x1 Homo sapiens cDNA, 3 end /clone=IMAGE-1694742 /clone_end=3 /gb=AI093155 /gi=3432131 /ug=Hs.95420 /len=493
Cluster Incl. J03592:Human ADP/ATP translocase mRNA, 3 end, clone pHAT8 /cds=(0,788) /gb=J03592 /gi=339722 /ug=Hs.164280 /len=1116
Cluster Incl. M92843:H.sapiens zinc finger transcriptional regulator mRNA, complete cds /cds=(59,1039) /gb=M92843 /gi=183442 /ug=Hs.1665 /len=1746
Cluster Incl. AI812033:tw46d03.x1 Homo sapiens cDNA, 3 end /clone=IMAGE-2262725 /clone_end=3 /gb=AI812033 /gi=5398599 /ug=Hs.113252 /len=623
Cluster Incl. M22382:Human mitochondrial matrix protein P1 (nuclear encoded) mRNA, complete cds /cds=(45,1766) /gb=M22382 /gi=190126 /ug=Hs.79037 /len=2227
Cluster Incl. AF045229:Homo sapiens regulator of G protein signaling 10 mRNA, complete cds /cds=(132,635) /gb=AF045229 /gi=2906029 /ug=Hs.82280 /len=753
Cluster Incl. L34041:Homo sapiens L-glycerol-3-phosphate-NAD oxidoreductase mRNA, complete cds /cds=(29,1078) /gb=L34041 /gi=508486 /ug=Hs.25478 /len=1413
Cluster Incl. AJ223353:Homo sapiens mRNA for histone H2B, clone pJG4-5-15 /cds=(28,408) /gb=AJ223353 /gi=3255998 /ug=Hs.180779 /len=790
Cluster Incl. X80822:H.sapiens mRNA for ORF /cds=(133,555) /gb=X80822 /gi=527577 /ug=Hs.163593 /len=657

## Sheet: Common to BS and RFE
Description
Cluster Incl. AL049257:Homo sapiens mRNA; cDNA DKFZp564E153 (from clone DKFZp564E153) /cds=UNKNOWN /gb=AL049257 /gi=4500001 /ug=Hs.8769 /len=2465
Cluster Incl. AI700633:we38g03.x1 Homo sapiens cDNA, 3 end /clone=IMAGE-2343412 /clone_end=3 /gb=AI700633 /gi=4988533 /ug=Hs.4815 /len=565
Cluster Incl. AF045229:Homo sapiens regulator of G protein signaling 10 mRNA, complete cds /cds=(132,635) /gb=AF045229 /gi=2906029 /ug=Hs.82280 /len=753
Cluster Incl. D13628:Human mRNA for KIAA0003 gene, complete cds /cds=(95,673) /gb=D13628 /gi=285988 /ug=Hs.2463 /len=3041
Cluster Incl. U03271:Human F-actin capping protein beta subunit mRNA, complete cds /cds=(0,818) /gb=U03271 /gi=595256 /ug=Hs.76368 /len=1077
Cluster Incl. M88279:Human immunophilin (FKBP52) mRNA, complete cds /cds=(99,1478) /gb=M88279 /gi=186389 /ug=Hs.848 /len=2156
Cluster Incl. W72186:zd69b10.s1 Homo sapiens cDNA, 3 end /clone=IMAGE-345883 /clone_end=3 /gb=W72186 /gi=1382635 /ug=Hs.81256 /len=598
Cluster Incl. AI093155:qa97g04.x1 Homo sapiens cDNA, 3 end /clone=IMAGE-1694742 /clone_end=3 /gb=AI093155 /gi=3432131 /ug=Hs.95420 /len=493
Cluster Incl. S73591:brain-expressed HHCPA78 homolog [human, HL-60 acute promyelocytic leukemia cells, mRNA, 2704 nt] /cds=(221,1396) /gb=S73591 /gi=688296 /ug=Hs.179526 /len=2704
Cluster Incl. M22382:Human mitochondrial matrix protein P1 (nuclear encoded) mRNA, complete cds /cds=(45,1766) /gb=M22382 /gi=190126 /ug=Hs.79037 /len=2227
U21689 /FEATURE=cds /DEFINITION=HSU21689 Human glutathione S-transferase-P1c gene, complete cds
Cluster Incl. AI635895:tz82a07.x1 Homo sapiens cDNA, 3 end /clone=IMAGE-2295060 /clone_end=3 /gb=AI635895 /gi=4687225 /ug=Hs.75450 /len=1082
Cluster Incl. X07732:Human hepatoma mRNA for serine protease hepsin /cds=UNKNOWN /gb=X07732 /gi=32063 /ug=Hs.823 /len=2363
Cluster Incl. J03592:Human ADP/ATP translocase mRNA, 3 end, clone pHAT8 /cds=(0,788) /gb=J03592 /gi=339722 /ug=Hs.164280 /len=1116
Cluster Incl. M84526:Human adipsin/complement factor D mRNA, complete cds /cds=(54,740) /gb=M84526 /gi=178625 /ug=Hs.155597 /len=1071
Cluster Incl. X51345:Human jun-B mRNA for JUN-B protein /cds=(253,1296) /gb=X51345 /gi=34014 /ug=Hs.198951 /len=1797
Cluster Incl. Z11692:H.sapiens mRNA for elongation factor 2 /cds=(0,2576) /gb=Z11692 /gi=31107 /ug=Hs.75309 /len=3080
Cluster Incl. X80822:H.sapiens mRNA for ORF /cds=(133,555) /gb=X80822 /gi=527577 /ug=Hs.163593 /len=657
D00017 /FEATURE= /DEFINITION=HUMLIC Homo sapiens mRNA for lipocortin II, complete cds
Cluster Incl. M62895:Human lipocortin (LIP) 2 pseudogene mRNA, complete cds-like region /cds=UNKNOWN /gb=M62895 /gi=187145 /ug=Hs.166072 /len=1361
